# Supplementary material for: The endocast of the insular and extinct Sylviornis neocaledoniae (Aves, Galliformes), reveals insights into its sensory specializations and its twilight ecology
Source: Sci Rep. 2022 Dec 7;12:21185. doi: 10.1038/s41598-022-14829-z (PMC9729198; doi:10.1038/s41598-022-14829-z)
Supplement: Supplementary file 2 — Supplementary Table S1. [file 41598_2022_14829_MOESM2_ESM.xlsx]

## Sheet: Measures
Table S1_Endocasts Measures (see Excel workbook): Measurements of volume, area and length of endocasts of the specimens studied; The angles are given in degrees (^); †Fossil taxon; Abbreviations: ASC, anterior semi-circular canal; LSC lateral semi-circular canal; PSC, posterior semi-circular canal; MNHN, Museum National d’Histoire Naturelle, Paris, France
Order	Family	Species	Endocast volume (mm3)	Endocast surface area (mm2)	Cerebral hemisphere surface area (mm2)	Cerebral hemisphere length (mm)	Olfactory bulb length (mm)	Optic lobe surface Area (mm2)	Wulst surface area (mm2)	Cerebellum surface area (mm2)	Foramen magnum surface area (mm2)	Maxillomandibular nerve canal cross-section area (mm2)	Cochlear duct lenght (mm)	ASC lenght (mm)	LSC lenght (mm)	PSC lenght (mm)	ASC^LSC	ASC^PSC	LSC^PSC
Anseriformes	Anatidae	Anas crecca	2915.21	1286.34	272.56	18.22	3.22	45.57	62.13	73.57	25.82	4.21	4.90	6.56	5.49	4.10	104.80	95.40	91.70
Galliformes	Sylviornithidae	S. neocaledoniae† (MNHN uncatalogued)	25038.8	5799.4	968.975	31.9	6.20107	212.894	307.612	437.719	145.231704	11.011117	6.56002	16.476	15.089423	13.723	102.6	86.4	88.1
Galliformes		S. neocaledoniae† (NCP 241)	27695.069	6180.997	984	31.1457	6.14037	244	281	425	184.086468	16.632202	7.312	16.23	14.631	14.348	100.5	84.5	87.8
Galliformes	Phasianidae	T. urogallus	6273.89	2570.73	309	21.303	5.33751	144	119	189	56.336879	2.706057	4.523	14.885	13.102	10.792	108.2	89.3	92.5
Galliformes		G. gallus	3675.3	1688.979059	243.629	18.3485	3.81012	94.927	54.598885	115.73	45.822345	1.771677	4.105	14.689	11.746	12.332	94.3	95.6	87.7
Galliformes	Megapodidae	A. lathami	5384.03	1986.03	332	20.0313	3.72995	130	68	132	50.213737	1.176485	4.244	12.174	11.43	6.782	113.1	87.2	96.1
Galliformes		M. cumingii	2540.18	1214.05	199	14.3163	5.33754	84	47	96	24.762933	0.764222	6.15	10.31	8.218	6.436	103.6	93.8	98
Galliformes	Cracidae	P. pileata	4870.68	2003.7	303	19.434	6.70477	122	86	124	48.950684	1.71706	3.859	11.678	8.902	7.895	98	86.2	93.6
Galliformes		M. tuberosum	8266.77	2875.86	483	22.4869	10.2576	173	122	176	65.37344	3.959788	3.832	15.471	12.355	10.975	106.4	82.8	84.7
Galliformes	Odontophoridae	O. guttatus	2049.79	1044.54	173	13.6705	2.64441	77	38	60	29.885281	0.776197	3.41	11.079	10.358	8.457	100	88.4	91.8
Galliformes	Numididae	G. plumifera	3795.91	1660.12	291	17.6722	3.22718	117	42	107	36.381801	1.2163	3.859	9.956	8.992	7.16	96.9	84.2	91.4
Galliformes		A. vulturinum	3861.08	1631.83	290	17.6166	2.99006	97	54	90	34.908549	1.512379	3.586	9.471	8.95	6.632	94.6	87.7	88.7
Phoenicopteriformes	Phoenicopteridae	Phoenicopterus roseus	12817.69	3572.29	745.52	28.85	5.20	59.42	179.04	240.55	85.66	11.65	7.24	14.76	7.66	6.98	91.50	89.20	93.70
Podicipediformes	Podicipedidae	Podiceps nigricollis	1732.93	849.96	162.15	13.11	2.14	35.32	19.64	66.27	24.90	0.70	4.57	9.37	5.30	4.17	100.70	98.40	92.10
Gruiformes	Rallidae	P. mantelli†	7646.28	2627.28	436.9	20.7537	3.09709	52	128	143	64.180012	2.138965	5.125	14.425	10.776	9.065	104.2	85.1	86.3
Charadriiformes	Alcidae	Aethia pygmaea	1746.08	872.41	173.82	13.63	2.07	24.83	40.06	173.82	18.48	2.75	3.94	8.43	5.85	4.94	98.80	96.20	92.30
Opisthocomiformes	Opisthocomidae	O. hoazin	3747.44	1558.28	295	15.785	4.32449	64	81	91	30.790558	2.672476	3.756	11.249	8.035	6.862	97.8	87.2	94.5
